# Supplementary material for: Remote ischemic preconditioning attenuates intestinal mucosal damage: insight from a rat model of ischemia–reperfusion injury
Source: J Transl Med. 2019 Apr 29;17:136. doi: 10.1186/s12967-019-1885-4 (PMC6489261; doi:10.1186/s12967-019-1885-4)
Supplement: Supplementary file 2 — Additional file 2. Effects of I/R and RIPC on phosphorylation of cellular signaling kinases. [file 12967_2019_1885_MOESM2_ESM.xls]

## Sheet: Anleitung
Human Phospho-Kinase array ARY003B
R&D Systems, Katalog-Nr: ARY003B
Protein von Versuchen		Lars-Ratten
Vorbereitung:	Lösungen auf RT bringen					Datum:	2019-03-25
	1.	1x Wasch-Puffer ansetzen aus 40ml 25xWasch-Puffer + 960ml BD-Wasser
Array:	1.	1ml Array-Puffer 1/Well ins mitgelieferte Dish füllen				(Blocken)
		Membran mit der Nummer nach oben hinneinlegen
		1h/RT schwenken (zum Blocken)
	2.	Proben vorbereiten:		200-600µg Protein in maximal 334µl mit Array-Puffer 1 auf 2ml auffüllen
	3.	Array-Puffer 1 von der Membran absaugen,
		1ml Proben-Mix auf jede Membran geben und Deckel drauf
		über Nacht/4°C auf dem Schwenker inkubieren (Shaker auf 10/4)
	4.	3x10' in je 20ml 1xWasch-Puffer in einem anderen Behälter waschen
		Array-Dish mit BD-Wasser waschen und trocknen
	5.	Detection Antibody Cocktail A und B in jeweils 100µl BD-Wasser lösen
	6.	2ml Array-Buffer 2 + 8ml Array-Buffer 3
	7.	Pro A-Membran und pro B-Membran jeweils 20µl des entsprechenden Detection Antibody Cocktail
		+ 1ml Array-Buffer 2/3
	8.	1ml pro Membran ins Dish, Membranen dazu, Deckel drauf
		2h/RT auf dem Schwenker inkubieren (Shaker auf 10/4)
	9.	3x10' in je 20ml 1xWasch-Puffer waschen
	10.	2ml Array-Buffer 2 + 8ml Array-Buffer 3
	11.	Streptavidin-HRP in Array-Puffer 2/3 verdünnen (1:2000 Angabe auf Fläschchen)
		1ml/Well ins mitgelieferte Dish füllen
		Membran gut abtropfen lassen und überführen
		mit Deckel 30'/RT schwenken
	12.	3x10' in je 20ml 1xWasch-Puffer waschen
zügig weiter
	13.	Chemi-Reagent-Mix ansetzen: 1:1, immer ganz frisch, vor Licht schützen, 1ml/Membran-SET(=0,5ml/Membran)
	14.	Membran gut abtropfen (auf einem Tuch)
		auf die Innenseite der Folienhülle legen, Nummer nach oben, A und B Kante an Kante
		1ml Chemi-Reagent-Mix gleichmäßig verteilen
		Folien schließen, auf Luftblasen achten
		1 Minute inkubieren
	15.	Chemi-Reagent-Mix so gut es geht aus der Folie ausstreichen, Folie öffnen
		und restliches Reagenz mit Kimwipe vorsichtig abtupfen
	16.	Membran auf neue Folie legen und luftblasenfrei abdecken
		in Fotokassette legen (Nummern LINKS!)
	17.	Vilber belichten (mehrere Zeiten empfohlen)

## Sheet: Proben
Protein von Versuchen		Lars-Ratten
Membran 1	I/R + RIPC (n=10)		120			Membran 2	I/R (n=10)
# 17			60			# 18			40
		µg/ml	je 60µg					µg/ml	je 60µg
1	09.05.17 (2)	7200.82	8.33238			1	20.03.17	6336.72	9.46862
2	15.05.17 (1)	5657.79	10.6049			2	2018-01-09	7221.39	8.30865
3	16.05.17 (1)	9217.05	6.50968			3	08.05.17 (1)	9546.23	6.2852
4	16.05.17 (2)	6953.93	8.62821			4	08.05.17 (2)	11500.7	5.21706
5	21.06.17 (1)	7488.85	8.01191			5	09.05.17 (1)	8538.11	7.02731
6	21.06.17 (2)	5822.38	10.3051			6	15.05.17 (2)	5781.23	10.3784
7	05.07.17	5884.1	10.197			7	26.06.17 (1)	6830.49	8.78414
8	19.07.17	7509.43	7.98996			8	28.06.17	4917.13	12.2022
9	16.10.17	6542.46	9.17086			9	26.07.17(2)	5904.67	10.1614
10	2017-11-21	5904.67	10.1614			10	20.09.17 (1)	9361.07	6.40953
			89.9113						84.2426
	+ Array-Puffer 1		1910.09				+ Array-Puffer 1		1915.76
Membran 3	Sham + RIPC (n=5)					Membran 4	Sham (n=5)
# 19			40			# 20			40
		µg/ml	je 120µg					µg/ml	je 120µg
1	02.08.17 (1)	4773.11	25.1408			1	02.08.17 (2)	8126.64	14.7663
2	09.08.17 (1)	11109.8	10.8012			2	09.08.17 (2)	9484.51	12.6522
3	27.09.17 (1)	7221.39	16.6173			3	20.09.17 (2)	6974.51	17.2055
4	04.10.17	7797.46	15.3896			4	27.09,17 (2)	8661.56	13.8543
5	11.10.17	10369.2	11.5728			5	18.10.17	7015.66	17.1046
			79.5217						75.5829
	+ Array-Puffer 1		1920.48				+ Array-Puffer 1		1924.42

## Sheet: Tabelle1
	Absorbanz zwischen		0.768	und	1.2
																Anzahl Proben	ml a. dest.	ml Roti-Quant	ml ges.
	<>	1	2	3	4	5	6	7	8	9	10	11	12			30	9.9	3.6	13.5
	A	0.932	0.95	0.974	1.001	0.941	0.926	0.943										1.8	67.5	Anzahl Wells
	B	0.919	0.934	0.943	0.981	0.945	0.917	0.94											33.75
	C	0.932	0.934	1.004	0.993	1.034	0.976	0.973							welche Verdünnung? :	2/500	10/500, 5/500, 2/500, 1/500 ?
	D	0.937	0.93	0.998	1.001	1.022	0.963	0.961
	E	0.977	0.953	1.088	1.057	0.966	0.968								welcher Puffer? :	RIPA	RIPA, M-Per ?
	F	0.977	0.947	1.066	1.05	0.947	0.958
	G	0.955	1.004	1.003	0.967	0.957	1.005	0.952			0.786	0.78	0.772						251	Verd.
	H	0.946	1.003	0.999	0.961	0.97	1	0.949			0.783	0.779	0.764
																			0.768	RIPA-Blank
																			0.81	M-Per-Blank
	RotiQ (2 vol RotiQ + 5,5 vol Water)
	media/cell sample + water -> 50µl per well + 200µl RotiQ diluted -> 5 min -> measure at 620nm
							50
		Abs 620nm	µg/ml (from RIPA-curve pool 28.08.14)	µg/ml (from M-Per-curve pool 28.08.14)	xVerd. (µg/ml)	µg/µl	30µg in ?µl			5µg für APO	5
1	2017-07-13	0.9255	27.6316	0	6935.53	6.93553	7.20926			0.720926		9.61234			7.20926							Dilutions
2	2017-07-18	0.942	30.5263	0	7662.11	7.66211	6.52562			0.652562		8.70083			6.52562					RIPA		RIPA	RIPA content (%)
3	2017-07-20	0.9585	33.4211	0	8388.68	8.38868	5.96041			0.596041		7.94721			5.96041					Nullwert	Slope	0	0
4	2017-07-25	0.991	39.1228	0	9819.82	9.81982	5.09174			0.509174		6.78899			5.09174					0.768	0.0057	1/500	0.2	501
5	2017-07-27	0.943	30.7018	0	7706.14	7.70614	6.48833			0.648833		8.65111			6.48833					0.768	0.0057	2/500	0.4	251
6	2017-08-01	0.9215	26.9298	0	6759.39	6.75939	7.39712			0.739712		9.86283			7.39712					0.768	0.0057	5/500	1	101
7	2017-08-03	0.9415	30.4386	0	7640.09	7.64009	6.54443			0.654443		8.7259			6.54443					0.768	0.0057	10/500	2	51
8		#DIV/0!	#DIV/0!	0	#DIV/0!	#DIV/0!	#DIV/0!			#DIV/0!		#DIV/0!			#DIV/0!					M-Per		M-Per	M-PER content (%)
9		#DIV/0!	#DIV/0!	0	#DIV/0!	#DIV/0!	#DIV/0!			#DIV/0!		#DIV/0!			#DIV/0!					Nullwert	Slope	0	0
10		#DIV/0!	#DIV/0!	0	#DIV/0!	#DIV/0!	#DIV/0!			#DIV/0!		#DIV/0!			#DIV/0!					0.8077	0.0055	1/500	0.2	501
11		#DIV/0!	#DIV/0!	0	#DIV/0!	#DIV/0!	#DIV/0!			#DIV/0!		#DIV/0!			#DIV/0!					0.81	0.0055	2/500	0.4	251
12		#DIV/0!	#DIV/0!	0	#DIV/0!	#DIV/0!	#DIV/0!			#DIV/0!		#DIV/0!			#DIV/0!					0.8466	0.0053	5/500	1	101
13	2017-11-09	0.9345	29.2105	0	7331.84	7.33184	6.81957			0.681957		9.09276			6.81957					0.8428	0.0054	10/500	2	51
14	2017-11-14	0.932	28.7719	0	7221.75	7.22175	6.92353			0.692353		9.23137			6.92353
15	2017-11-23	1.001	40.8772	0	10260.2	10.2602	4.87321			0.487321		6.49761			4.87321
16	2017-11-28	0.997	40.1754	0	10084	10.084	4.95833			0.495833		6.61111			4.95833
17	2017-12-07	1.028	45.614	0	11449.1	11.4491	4.36715			0.436715		5.82286			4.36715
18	2018-01-18	0.9695	35.3509	0	8873.07	8.87307	5.63503			0.563503		7.51337			5.63503
19	2018-02-07	0.967	34.9123	0	8762.98	8.76298	5.70582			0.570582		7.60776			5.70582
20		#DIV/0!	#DIV/0!	0	#DIV/0!	#DIV/0!	#DIV/0!			#DIV/0!		#DIV/0!			#DIV/0!
21		#DIV/0!	#DIV/0!	0	#DIV/0!	#DIV/0!	#DIV/0!			#DIV/0!		#DIV/0!			#DIV/0!
22		#DIV/0!	#DIV/0!	0	#DIV/0!	#DIV/0!	#DIV/0!			#DIV/0!		#DIV/0!			#DIV/0!
23		#DIV/0!	#DIV/0!	0	#DIV/0!	#DIV/0!	#DIV/0!			#DIV/0!		#DIV/0!			#DIV/0!
24		#DIV/0!	#DIV/0!	0	#DIV/0!	#DIV/0!	#DIV/0!			#DIV/0!		#DIV/0!			#DIV/0!
25	2018-02-14	0.977	36.6667	0	9203.33	9.20333	5.43281			0.543281		7.24375			5.43281
26	2018-03-01	0.95	31.9298	0	8014.39	8.01439	6.23878			0.623878		8.31837			6.23878
27	2018-03-06	1.077	54.2105	0	13606.8	13.6068	3.67462			0.367462		4.8995			3.67462
28	2018-03-08	1.0535	50.0877	0	12572	12.572	3.97709			0.397709		5.30278			3.97709
29	2018-03-13	0.9565	33.0702	0	8300.61	8.30061	6.02365			0.602365		8.03153			6.02365
30	2018-03-15	0.963	34.2105	0	8586.84	8.58684	5.82286			0.582286		7.76382			5.82286
31		#DIV/0!	#DIV/0!	0	#DIV/0!	#DIV/0!	#DIV/0!			#DIV/0!		#DIV/0!			#DIV/0!
32		#DIV/0!	#DIV/0!	0	#DIV/0!	#DIV/0!	#DIV/0!			#DIV/0!		#DIV/0!			#DIV/0!
33		#DIV/0!	#DIV/0!	0	#DIV/0!	#DIV/0!	#DIV/0!			#DIV/0!		#DIV/0!			#DIV/0!
34		#DIV/0!	#DIV/0!	0	#DIV/0!	#DIV/0!	#DIV/0!			#DIV/0!		#DIV/0!			#DIV/0!
35		#DIV/0!	#DIV/0!	0	#DIV/0!	#DIV/0!	#DIV/0!			#DIV/0!		#DIV/0!			#DIV/0!
36		#DIV/0!	#DIV/0!	0	#DIV/0!	#DIV/0!	#DIV/0!			#DIV/0!		#DIV/0!			#DIV/0!
37	2017-11-02	0.9505	32.0175	0	8036.4	8.0364	6.22169			0.622169		8.29558			6.22169
38	2017-11-15	1.0035	41.3158	0	10370.3	10.3703	4.82148			0.482148		6.42864			4.82148
39	2017-11-22	1.001	40.8772	0	10260.2	10.2602	4.87321			0.487321		6.49761			4.87321
40	2017-11-30	0.964	34.386	0	8630.88	8.63088	5.79315			0.579315		7.72421			5.79315
41	2017-12-05	0.9635	34.2982	0	8608.86	8.60886	5.80797			0.580797		7.74396			5.80797
42	2018-01-16	1.0025	41.1404	0	10326.2	10.3262	4.84204			0.484204		6.45605			4.84204
43	2018-02-01	0.9505	32.0175	0	8036.4	8.0364	6.22169			0.622169		8.29558			6.22169
44		#DIV/0!	#DIV/0!	0	#DIV/0!	#DIV/0!	#DIV/0!			#DIV/0!		#DIV/0!			#DIV/0!
45		#DIV/0!	#DIV/0!	0	#DIV/0!	#DIV/0!	#DIV/0!			#DIV/0!		#DIV/0!			#DIV/0!
46	hCM-No	0.7845	2.89474	0	726.579	0.726579	68.8156			6.88156		91.7542			68.8156
47	hCM-Hy	0.7795	2.01754	0	506.404	0.506404	98.7355			9.87355		131.647			98.7355
48	BLANK	0.768	0	0	0	0	#DIV/0!

## Sheet: Calculation
Human Phospho-Kinase array ARY003B							2019-03-25
Protein von Versuchen			Lars-Ratten
SN: 120µg protein of rat intestine (New prepared) was diluted with array buffer ->1ml on each membrane
		Regulation is considered if at least one value (Hy or No) is > cut off							10%cut off
		More than 10% up regulation							1.101
		More than 10% down regulation by hypoxia							0.9
Signal cut-off: 10% of mean intesity of reference spots - blank			# 17			# 18			# 19			# 20
			I/R + RIPC (n=10)			I/R (n=10)			Sham + RIPC (n=5)			Sham (n=5)			in color proteins regulated more than 10%
10 min membrane developing			Absolute value	Value minus blank1 (% of Ref Spot)	Mean	Absolute value	Value minus blank1 (% of Ref Spot)	Mean	Absolute value	Value minus blank1 (% of Ref Spot)	Mean	Absolute value	Value minus blank1 (% of Ref Spot)	Mean	RIPC-Isch / Isch	RIPC-Isch / RIPC-sh	RIPC-Isch / sham	Ischemia / sham
A	1	Ref spots upper left	214.4			226.8			214.4			234.5
A	2		222.6			222.8			215.7			229.1
A	3	p38α	11.6	2.81489	1.98168	15	6.45608	6.04027	9.4	3.12359	2.33137	12.4	4.19118	3.83824	0.328079	1.59574	2.06688	2.59086
A	4		7.9	1.14848		13.1	5.62445		5.9	1.53916		10.8	3.48529
A	5	ERK1/2	8.1	1.23855	1.23855	11.5	4.92413	4.44266	7.1	2.08239	1.94658	10.8	3.48529	3.24265	0.278786	1.61972	2.36465	2.28229
A	6		8.1	1.23855		9.3	3.96119		6.5	1.81077		9.7	3
A	7	JNK 1/2/3	74.2	31.0089	32.0898	69.3	30.2232	30.2889	74.2	32.4581	31.5527	73.3	31.0588	32.2279	1.05946	0.933962	0.931145	0.959945
A	8		79	33.1707		69.6	30.3545		70.2	30.6474		78.6	33.3971
A	9	GSK-3α/β	44.4	17.5874	16.7317	41	17.8363	18.2521	28.1	11.589	11.7021	39.5	16.1471	15.5074	0.9167	1.45907	1.53908	1.55973
A	10		40.6	15.876		42.9	18.6679		28.6	11.8153		36.6	14.8676
A	13	p53 S392	25.1	8.89506	9.32292	35.5	15.4289	15.8885	27.4	11.2721	10.2082	25.4	9.92647	9.15441	0.586771	1.29562	1.36878	1.55644
A	14		27	9.75079		37.6	16.3481		22.7	9.14441		21.9	8.38235
A	17	Ref spots upper right	237.5			239.7			234.2			227.2
A	18		227.8			227.2			225			227.1
B	3	EGF R	8.2	1.28359	1.03588	13.4	5.75576	5.47126	5.3	1.26754	1.08646	11.8	3.92647	3.75	0.189331	2.5283	4.54089	5.03584
B	4		7.1	0.78817		12.1	5.18675		4.5	0.905387		11	3.57353
B	5	MSK 1/2	27.3	9.8859	9.48056	33.7	14.6411	13.5687	23	9.28022	9.12177	36.5	14.8235	14.7794	0.698707	1.46522	1.57767	1.48751
B	6		25.5	9.07521		28.8	12.4964		22.3	8.96333		36.3	14.7353
B	7	AMPKα1	15.5	4.57139	4.63894	11.4	4.88036	5.44937	10.4	3.57628	3.59891	13	4.45588	5.09559	0.85128	1.09615	1.36465	1.51417
B	8		15.8	4.7065		14	6.01838		10.5	3.62155		15.9	5.73529
B	9	Akt 1/2/3 S473	16.4	4.97673	4.14352	13.7	5.88707	5.88707	9.2	3.03305	2.8746	12.8	4.36765	3.97059	0.703834	1.48913	1.94098	2.04796
B	10		12.7	3.31031		13.7	5.88707		8.5	2.71616		11	3.57353
B	11	Akt 1/2/3 T308	38.6	14.9752	14.4798	40.5	17.6174	17.4424	38.3	16.2064	15.3463	39.3	16.0588	15.7279	0.830151	1.05744	1.08707	1.13658
B	12		36.4	13.9844		39.7	17.2673		34.5	14.4862		37.8	15.3971
B	13	P53 S46	39.3	15.2905	15.6958	44.8	19.4996	19.8935	38.6	16.3422	15.3689	40.7	16.6765	16.2574	0.788994	1.16062	1.1932	1.2944
B	14		41.1	16.1012		46.6	20.2874		34.3	14.3957		38.8	15.8382
C	1	TOR	23.9	8.3546	7.81414	24.3	10.5267	10.3735	16.4	6.29244	5.70394	24.4	9.48529	9.22059	0.753279	1.48171	1.67291	1.81866
C	2		21.5	7.27368		23.6	10.2203		13.8	5.11544		23.2	8.95588
C	3	CREB	9.7	1.95917	1.55382	13.2	5.66822	5.44937	4.9	1.08646	1.31281	11.3	3.70588	3.57353	0.285138	2.69388	5.21713	4.15092
C	4		7.9	1.14848		12.2	5.23052		5.9	1.53916		10.7	3.44118
C	5	HSP27	7	0.743132	0.878247	8.7	3.69857	3.28275	5.1	1.177	0.928022	10.7	3.44118	3.06618	0.267533	1.70588	3.14236	3.53737
C	6		7.6	1.01336		6.8	2.86694		4	0.67904		9	2.69118
C	7	AMPKα2	41.6	16.3264	17.3623	35.1	15.2539	15.9761	28.7	11.8606	11.5437	41.9	17.2059	17.8235	1.08677	1.223	1.2861	1.38397
C	8		46.2	18.3981		38.4	16.6983		27.3	11.2268		44.7	18.4412
C	9	β-Catenin	10.9	2.49962	1.98168	7.6	3.2171	3.52349	4	0.67904	0.475328	7.7	2.11765	2.00735	0.562421	1.9	4.73772	7.41275
C	10		8.6	1.46374		9	3.82988		3.1	0.271616		7.2	1.89706
C	11	p70 S6 Kinase T389	23.2	8.03933	7.31872	19.7	8.51328	8.3382	23.6	9.55183	9.43866	26.8	10.5441	10.6765	0.877734	0.834746	0.891272	0.883409
C	12		20	6.59811		18.9	8.16312		23.1	9.32549		27.4	10.8088
C	13	p53 S15	15	4.34619	4.57139	13.2	5.66822	6.36854	10.2	3.48574	3.21412	13.2	4.54412	4.85294	0.717807	1.29412	1.62612	1.98142
C	14		16	4.79658		16.4	7.06886		9	2.94251		14.6	5.16176
C	15	c-Jun	29.6	10.9218	9.97598	31.1	13.5031	13.897	25.5	10.412	10.9325	25.9	10.1471	10.3235	0.717852	1.21961	1.29688	1.27116
C	16		25.4	9.03018		32.9	14.2909		27.8	11.4531		26.7	10.5
D	1	Src	25.9	9.25537	8.3546	26.5	11.4896	11.4678	11.7	4.16478	3.9158	20.8	7.89706	7.91912	0.72853	2.26496	2.75876	2.92859
D	2		21.9	7.45384		26.4	11.4459		10.6	3.66682		20.9	7.94118
D	3	Lyn	11.4	2.72482	2.52214	16	6.89378	6.98132	5.7	1.44862	1.56179	13.7	4.76471	4.72059	0.36127	2.80702	4.75887	4.47007
D	4		10.5	2.31947		16.4	7.06886		6.2	1.67497		13.5	4.67647
D	5	Lck	5	-0.157634	-0.202672	6.4	2.69186	2.31981	2.1	-0.181077	-0.113173	3.8	0.397059	0.286765	-0.0873658	3.04762	-14.8658	-20.4979
D	6		4.8	-0.247711		4.7	1.94777		2.4	-0.0452694		3.3	0.176471
D	7	STAT2	49.9	20.0646	20.605	43.4	18.8868	19.8497	42.1	17.9267	17.655	45.7	18.8824	19.2132	1.03805	1.03088	1.05356	1.12431
D	8		52.3	21.1455		47.8	20.8127		40.9	17.3834		47.2	19.5441
D	9	STAT5a	11.5	2.76985	2.7023	11.2	4.79282	4.92413	7.3	2.17293	2.01449	9	2.69118	2.64706	0.548786	1.53425	2.2057	2.44436
D	10		11.2	2.63474		11.8	5.05544		6.6	1.85604		8.8	2.60294
D	11	p70 S6 Kinase T421/S424	32.8	12.363	11.7775	31.4	13.6344	13.6781	28.3	11.6795	11.091	25.7	10.0588	9.97059	0.861046	1.10954	1.16738	1.23327
D	12		30.2	11.192		31.6	13.7219		25.7	10.5025		25.3	9.88235
D	13	RSK1/2/3	29.2	10.7416	10.5615	29.2	12.6714	13.131	21.9	8.78225	9.09914	36.1	14.6471	14.5368	0.804315	1.33333	1.44285	1.44311
D	14		28.4	10.3813		31.3	13.5906		23.3	9.41603		35.6	14.4265
D	15	eNOS	22.1	7.54391	8.12941	28	12.1462	12.4307	20.5	8.14848	8.26166	30.9	12.3529	10.6985	0.653979	1.36585	1.49061	1.50463
D	16		24.7	8.71491		29.3	12.7152		21	8.37483		23.4	9.04412
E	1	Fyn	12.2	3.08512	3.04008	14.2	6.10592	6.10592	7.4	2.2182	2.03712	9.2	2.77941	2.88971	0.497891	1.91892	2.75265	2.99733
E	2		12	2.99505		14.2	6.10592		6.6	1.85604		9.7	3
E	3	Yes	15.7	4.66146	4.43627	19.2	8.29443	8.31631	7.9	2.44455	2.37664	16	5.77941	5.71324	0.533442	2.43038	3.39303	3.49919
E	4		14.7	4.21108		19.3	8.3382		7.6	2.30874		15.7	5.64706
E	5	Fgr	5.3	-0.0225191	-0.0675574	4.9	2.03531	2.03531	1.3	-0.543232	-0.543232	2.5	-0.176471	-0.110294	-0.0331927	3.76923	-3.74666	-3.74666
E	6		5.1	-0.112596		4.9	2.03531		1.3	-0.543232		2.8	-0.0441176
E	7	STAT6	41.7	16.3714	17.4298	44.4	19.3245	19.3901	36	15.1652	15.2331	43.2	17.7794	18.0221	0.898901	1.23333	1.27426	1.27289
E	8		46.4	18.4882		44.7	19.4558		36.3	15.301		44.3	18.2647
E	9	STAT5b	23.7	8.26452	8.8275	27.1	11.7523	11.993	21.7	8.69172	8.51064	20.9	7.94118	8.20588	0.736055	1.24885	1.35212	1.40918
E	10		26.2	9.39048		28.2	12.2337		20.9	8.32956		22.1	8.47059
E	11	STAT3 Y705	35.3	13.489	13.579	33	14.3347	14.4222	36.1	15.2105	13.9203	39.8	16.2794	15.2206	0.941535	0.914127	0.942421	1.03606
E	12		35.7	13.6691		33.4	14.5098		30.4	12.6301		35	14.1618
E	13	p27 T198	11.7	2.85993	2.54466	14.8	6.36854	6.01838	3.8	0.588502	0.656406	6.4	1.54412	1.58824	0.422815	3.89474	10.8216	9.1687
E	14		10.3	2.22939		13.2	5.66822		4.1	0.72431		6.6	1.63235
E	15	PCL-γ1	25.4	9.03018	8.87254	28	12.1462	12.3432	15.4	5.83975	7.44681	22.6	8.69118	8.47059	0.718823	1.81818	2.07992	1.65751
E	16		24.7	8.71491		28.9	12.5401		22.5	9.05387		21.6	8.25
F	1	Hck	34	12.9035	12.0477	28	12.1462	11.6647	21.4	8.55591	8.23902	20.9	7.94118	7.65441	1.03284	1.30841	1.41963	1.41579
F	2		30.2	11.192		25.8	11.1833		20	7.92214		19.6	7.36765
F	3	Chk-2	18.6	5.96757	6.03513	25.6	11.0957	10.8331	16.6	6.38298	5.83975	15.5	5.55882	5.64706	0.557101	1.54217	1.73833	1.85506
F	4		18.9	6.10269		24.4	10.5705		14.2	5.29651		15.9	5.73529
F	5	FAK	50	20.1096	19.8394	52.1	22.6948	20.9659	28.2	11.6342	10.0951	32.3	12.9706	13.0809	0.94627	1.84752	1.95069	2.07684
F	6		48.8	19.5691		44.2	19.2369		21.4	8.55591		32.8	13.1912
F	7	PDGF Rβ	14.2	3.98589	3.78322	14.6	6.281	6.39043	7.5	2.26347	2.42191	9.5	2.91176	3.06618	0.592013	1.94667	2.77495	2.63859
F	8		13.3	3.58054		15.1	6.49985		8.2	2.58035		10.2	3.22059
F	9	STAT5a/b	39.4	15.3355	15.2004	37.4	16.2606	16.2606	27.1	11.1363	10.1856	25.7	10.0588	10.1691	0.934802	1.38007	1.46015	1.59643
F	10		38.8	15.0653		37.4	16.2606		22.9	9.23495		26.2	10.2794
F	11	STAT3 S727	34.7	13.2187	12.9935	36.9	16.0417	15.7135	39.3	16.6591	15.1426	39	15.9265	15.4412	0.826906	0.938931	0.96294	1.0377
F	12		33.7	12.7684		35.4	15.3852		32.6	13.6261		36.8	14.9559
F	13	WNK1	27.5	9.97598	9.68323	30	13.0216	12.1243	16.9	6.51879	5.95292	19.1	7.14706	6.66176	0.798663	1.77515	1.99755	2.0367
F	14		26.2	9.39048		25.9	11.227		14.4	5.38705		16.9	6.17647
F	15	PYK2	31.6	11.8225	11.71	32.7	14.2034	13.6125	20.2	8.01268	8.26166	23.9	9.26471	9.50735	0.860236	1.61881	1.77261	1.64767
F	16		31.1	11.5974		30	13.0216		21.3	8.51064		25	9.75
G	1	Reference Spot	235			232.4			224.6			224.1
G	2		227			223.4			226.5			235.4
G	3	PRAS40	67.2	27.8562	29.2073	86.7	37.8392	39.787	63.4	27.569	28.995	51.6	21.4853	21.1324	0.734092	1.36751	1.37253	1.3722
G	4		73.2	30.5585		95.6	41.7348		69.7	30.421		50	20.7794
G	9	PBS (negative control)	6	0.292749	-0.900766	0.4	0.0656551	0.109425	0.3	-0.995926	0.158443	5.2	1.01471	-0.0661765
G	10		0.7	-2.09428		0.6	0.153195		5.4	1.31281		0.3	-1.14706
G	11	HSP60	10.1	2.13932	2.02672	10.5	4.48643	4.57397	10	3.3952	3.89316	2.5	-0.176471	0.330882	0.443099	1.05	1.3214	1.17487
G	12		9.6	1.91413		10.9	4.66151		12.2	4.39113		4.8	0.838235
G	17	PBS (negative control)	0			0			4.3			6.1
G	18		14.7			0			0			0
		Negative controls	5.35			0.25			2.5			2.9
		MEAN Ref spots per membrane	227.383			228.717			223.4			229.567
	1	Blank= mean of 2 negative control spots
		Mean of Ref spots minus blank ->	222.033			228.467			220.9			226.667
	10	% ->	22.2033			22.8467			22.09			22.6667
Human Phospho-Kinase array ARY003B
Protein von Versuchen
SN: 120µg protein of rat intestine (New prepared) was diluted with array buffer ->1ml on each membrane
						Proteins regulated more than 10% by hypoxia						Proteins regulated more than 10% by hypoxia
						#	(%)					#	(%)
		Upregulated by hypoxia	Up			18	64.2857					30	90.9091
		Downregulated by hypoxia	Down			0	0					0	0
		Not regulated	Not reg			10	35.7143					3	9.09091
		Total				28						33

## Sheet: Calculation 10%
	Human Phospho-Kinase array ARY003B				2019-03-25
	SN: 120µg protein of rat intestine (New prepared) was diluted with array buffer ->1ml on each membrane
	Signal cut-off: 10% of mean intesity of reference spots - blank			# 18			# 17			# 20			# 19
				I/R (n=10)			I/R + RIPC (n=10)			Sham (n=5)			Sham + RIPC (n=5)			in color proteins regulated more than 10%
	10 min membrane developing			Absolute value		Mean	Absolute value		Mean	Absolute value		Mean	Absolute value		Mean	I/R + RIPC / I/R	I/R + RIPC / Sham + RIPC	I/R + RIPC / Sham	I/R / Sham
	A	1	Ref spots	226.8			214.4			234.5			214.4
	A	2		222.8			222.6			229.1			215.7
1	A	3	p38α	15	6.45608	6.04027	11.6	2.81489	1.98168	12.4	4.19118	3.83824	9.4	3.12359	2.33137	0.328079	0.850008	0.516301	1.57371
	A	4		13.1	5.62445		7.9	1.14848		10.8	3.48529		5.9	1.53916
2	A	5	ERK1/2	11.5	4.92413	4.44266	8.1	1.23855	1.23855	10.8	3.48529	3.24265	7.1	2.08239	1.94658	0.278786	0.63627	0.381957	1.37007
	A	6		9.3	3.96119		8.1	1.23855		9.7	3		6.5	1.81077
3	A	7	JNK 1/2/3	69.3	30.2232	30.2889	74.2	31.0089	32.0898	73.3	31.0588	32.2279	74.2	32.4581	31.5527	1.05946	1.01702	0.995713	0.939833
	A	8		69.6	30.3545		79	33.1707		78.6	33.3971		70.2	30.6474
4	A	9	GSK-3α/β	41	17.8363	18.2521	44.4	17.5874	16.7317	39.5	16.1471	15.5074	28.1	11.589	11.7021	0.9167	1.4298	1.07895	1.177
	A	10		42.9	18.6679		40.6	15.876		36.6	14.8676		28.6	11.8153
5	A	13	p53 S392	35.5	15.4289	15.8885	25.1	8.89506	9.32292	25.4	9.92647	9.15441	27.4	11.2721	10.2082	0.586771	0.913275	1.01841	1.73561
	A	14		37.6	16.3481		27	9.75079		21.9	8.38235		22.7	9.14441
	A	17	Ref spots	239.7			237.5			227.2			234.2
	A	18		227.2			227.8			227.1			225
6	B	3	EGF R	13.4	5.75576	5.47126	8.2	1.28359	1.03588	11.8	3.92647	3.75	5.3	1.26754	1.08646	0.189331	0.953442	0.276235	1.459
	B	4		12.1	5.18675		7.1	0.78817		11	3.57353		4.5	0.905387
7	B	5	MSK 1/2	33.7	14.6411	13.5687	27.3	9.8859	9.48056	36.5	14.8235	14.7794	23	9.28022	9.12177	0.698707	1.03933	0.641471	0.918082
	B	6		28.8	12.4964		25.5	9.07521		36.3	14.7353		22.3	8.96333
8	B	7	AMPKα1	11.4	4.88036	5.44937	15.5	4.57139	4.63894	13	4.45588	5.09559	10.4	3.57628	3.59891	0.85128	1.28898	0.910384	1.06943
	B	8		14	6.01838		15.8	4.7065		15.9	5.73529		10.5	3.62155
9	B	9	Akt 1/2/3 S473	13.7	5.88707	5.88707	16.4	4.97673	4.14352	12.8	4.36765	3.97059	9.2	3.03305	2.8746	0.703834	1.44142	1.04355	1.48267
	B	10		13.7	5.88707		12.7	3.31031		11	3.57353		8.5	2.71616
10	B	11	Akt 1/2/3 T308	40.5	17.6174	17.4424	38.6	14.9752	14.4798	39.3	16.0588	15.7279	38.3	16.2064	15.3463	0.830151	0.943537	0.920642	1.10901
	B	12		39.7	17.2673		36.4	13.9844		37.8	15.3971		34.5	14.4862
11	B	13	P53 S46	44.8	19.4996	19.8935	39.3	15.2905	15.6958	40.7	16.6765	16.2574	38.6	16.3422	15.3689	0.788994	1.02127	0.965461	1.22366
	B	14		46.6	20.2874		41.1	16.1012		38.8	15.8382		34.3	14.3957
12	C	1	TOR	24.3	10.5267	10.3735	23.9	8.3546	7.81414	24.4	9.48529	9.22059	16.4	6.29244	5.70394	0.753279	1.36996	0.847467	1.12504
	C	2		23.6	10.2203		21.5	7.27368		23.2	8.95588		13.8	5.11544
13	C	3	CREB	13.2	5.66822	5.44937	9.7	1.95917	1.55382	11.3	3.70588	3.57353	4.9	1.08646	1.31281	0.285138	1.18358	0.434814	1.52493
	C	4		12.2	5.23052		7.9	1.14848		10.7	3.44118		5.9	1.53916
14	C	5	HSP27	8.7	3.69857	3.28275	7	0.743132	0.878247	10.7	3.44118	3.06618	5.1	1.177	0.928022	0.267533	0.946364	0.286431	1.07063
	C	6		6.8	2.86694		7.6	1.01336		9	2.69118		4	0.67904
15	C	7	AMPKα2	35.1	15.2539	15.9761	41.6	16.3264	17.3623	41.9	17.2059	17.8235	28.7	11.8606	11.5437	1.08677	1.50405	0.97412	0.896347
	C	8		38.4	16.6983		46.2	18.3981		44.7	18.4412		27.3	11.2268
16	C	9	β-Catenin	7.6	3.2171	3.52349	10.9	2.49962	1.98168	7.7	2.11765	2.00735	4	0.67904	0.475328	0.562421	4.16909	0.987213	1.75529
	C	10		9	3.82988		8.6	1.46374		7.2	1.89706		3.1	0.271616
17	C	11	p70 S6 Kinase T389	19.7	8.51328	8.3382	23.2	8.03933	7.31872	26.8	10.5441	10.6765	23.6	9.55183	9.43866	0.877734	0.775398	0.6855	0.780988
	C	12		18.9	8.16312		20	6.59811		27.4	10.8088		23.1	9.32549
18	C	13	p53 S15	13.2	5.66822	6.36854	15	4.34619	4.57139	13.2	4.54412	4.85294	10.2	3.48574	3.21412	0.717807	1.42228	0.941983	1.31231
	C	14		16.4	7.06886		16	4.79658		14.6	5.16176		9	2.94251
19	C	15	c-Jun	31.1	13.5031	13.897	29.6	10.9218	9.97598	25.9	10.1471	10.3235	25.5	10.412	10.9325	0.717852	0.912503	0.966334	1.34615
	C	16		32.9	14.2909		25.4	9.03018		26.7	10.5		27.8	11.4531
20	D	1	Src	26.5	11.4896	11.4678	25.9	9.25537	8.3546	20.8	7.89706	7.91912	11.7	4.16478	3.9158	0.72853	2.13356	1.05499	1.44811
	D	2		26.4	11.4459		21.9	7.45384		20.9	7.94118		10.6	3.66682
21	D	3	Lyn	16	6.89378	6.98132	11.4	2.72482	2.52214	13.7	4.76471	4.72059	5.7	1.44862	1.56179	0.36127	1.6149	0.534286	1.47891
	D	4		16.4	7.06886		10.5	2.31947		13.5	4.67647		6.2	1.67497
22	D	5	Lck	6.4	2.69186	2.31981	5	-0.157634	-0.202672	3.8	0.397059	0.286765	2.1	-0.181077	-0.113173	-0.0873658	1.79081	-0.706755	8.08961
	D	6		4.7	1.94777		4.8	-0.247711		3.3	0.176471		2.4	-0.0452694
23	D	7	STAT2	43.4	18.8868	19.8497	49.9	20.0646	20.605	45.7	18.8824	19.2132	42.1	17.9267	17.655	1.03805	1.16709	1.07244	1.03313
	D	8		47.8	20.8127		52.3	21.1455		47.2	19.5441		40.9	17.3834
24	D	9	STAT5a	11.2	4.79282	4.92413	11.5	2.76985	2.7023	9	2.69118	2.64706	7.3	2.17293	2.01449	0.548786	1.34143	1.02087	1.86023
	D	10		11.8	5.05544		11.2	2.63474		8.8	2.60294		6.6	1.85604
25	D	11	p70 S6 Kinase T421/S424	31.4	13.6344	13.6781	32.8	12.363	11.7775	25.7	10.0588	9.97059	28.3	11.6795	11.091	0.861046	1.0619	1.18123	1.37185
	D	12		31.6	13.7219		30.2	11.192		25.3	9.88235		25.7	10.5025
26	D	13	RSK1/2/3	29.2	12.6714	13.131	29.2	10.7416	10.5615	36.1	14.6471	14.5368	21.9	8.78225	9.09914	0.804315	1.16071	0.726536	0.903297
	D	14		31.3	13.5906		28.4	10.3813		35.6	14.4265		23.3	9.41603
27	D	15	eNOS	28	12.1462	12.4307	22.1	7.54391	8.12941	30.9	12.3529	10.6985	20.5	8.14848	8.26166	0.653979	0.983993	0.759862	1.16191
	D	16		29.3	12.7152		24.7	8.71491		23.4	9.04412		21	8.37483
28	E	1	Fyn	14.2	6.10592	6.10592	12.2	3.08512	3.04008	9.2	2.77941	2.88971	7.4	2.2182	2.03712	0.497891	1.49234	1.05204	2.11299
	E	2		14.2	6.10592		12	2.99505		9.7	3		6.6	1.85604
29	E	3	Yes	19.2	8.29443	8.31631	15.7	4.66146	4.43627	16	5.77941	5.71324	7.9	2.44455	2.37664	0.533442	1.86661	0.77649	1.45562
	E	4		19.3	8.3382		14.7	4.21108		15.7	5.64706		7.6	2.30874
30	E	5	Fgr	4.9	2.03531	2.03531	5.3	-0.0225191	-0.0675574	2.5	-0.176471	-0.110294	1.3	-0.543232	-0.543232	-0.0331927	0.124362	0.612521	-18.4535
	E	6		4.9	2.03531		5.1	-0.112596		2.8	-0.0441176		1.3	-0.543232
31	E	7	STAT6	44.4	19.3245	19.3901	41.7	16.3714	17.4298	43.2	17.7794	18.0221	36	15.1652	15.2331	0.898901	1.1442	0.967138	1.07591
	E	8		44.7	19.4558		46.4	18.4882		44.3	18.2647		36.3	15.301
32	E	9	STAT5b	27.1	11.7523	11.993	23.7	8.26452	8.8275	20.9	7.94118	8.20588	21.7	8.69172	8.51064	0.736055	1.03723	1.07575	1.46151
	E	10		28.2	12.2337		26.2	9.39048		22.1	8.47059		20.9	8.32956
33	E	11	STAT3 Y705	33	14.3347	14.4222	35.3	13.489	13.579	39.8	16.2794	15.2206	36.1	15.2105	13.9203	0.941535	0.975483	0.89215	0.947548
	E	12		33.4	14.5098		35.7	13.6691		35	14.1618		30.4	12.6301
34	E	13	p27 T198	14.8	6.36854	6.01838	11.7	2.85993	2.54466	6.4	1.54412	1.58824	3.8	0.588502	0.656406	0.422815	3.87666	1.6022	3.78935
	E	14		13.2	5.66822		10.3	2.22939		6.6	1.63235		4.1	0.72431
35	E	15	PCL-γ1	28	12.1462	12.3432	25.4	9.03018	8.87254	22.6	8.69118	8.47059	15.4	5.83975	7.44681	0.718823	1.19146	1.04745	1.45718
	E	16		28.9	12.5401		24.7	8.71491		21.6	8.25		22.5	9.05387
36	F	1	Hck	28	12.1462	11.6647	34	12.9035	12.0477	20.9	7.94118	7.65441	21.4	8.55591	8.23902	1.03284	1.46228	1.57396	1.52392
	F	2		25.8	11.1833		30.2	11.192		19.6	7.36765		20	7.92214
37	F	3	Chk-2	25.6	11.0957	10.8331	18.6	5.96757	6.03513	15.5	5.55882	5.64706	16.6	6.38298	5.83975	0.557101	1.03346	1.06872	1.91836
	F	4		24.4	10.5705		18.9	6.10269		15.9	5.73529		14.2	5.29651
38	F	5	FAK	52.1	22.6948	20.9659	50	20.1096	19.8394	32.3	12.9706	13.0809	28.2	11.6342	10.0951	0.94627	1.96525	1.51667	1.60279
	F	6		44.2	19.2369		48.8	19.5691		32.8	13.1912		21.4	8.55591
39	F	7	PDGF Rβ	14.6	6.281	6.39043	14.2	3.98589	3.78322	9.5	2.91176	3.06618	7.5	2.26347	2.42191	0.592013	1.56208	1.23385	2.08417
	F	8		15.1	6.49985		13.3	3.58054		10.2	3.22059		8.2	2.58035
40	F	9	STAT5a/b	37.4	16.2606	16.2606	39.4	15.3355	15.2004	25.7	10.0588	10.1691	27.1	11.1363	10.1856	0.934802	1.49234	1.49476	1.59902
	F	10		37.4	16.2606		38.8	15.0653		26.2	10.2794		22.9	9.23495
41	F	11	STAT3 S727	36.9	16.0417	15.7135	34.7	13.2187	12.9935	39	15.9265	15.4412	39.3	16.6591	15.1426	0.826906	0.858079	0.841487	1.01763
	F	12		35.4	15.3852		33.7	12.7684		36.8	14.9559		32.6	13.6261
42	F	13	WNK1	30	13.0216	12.1243	27.5	9.97598	9.68323	19.1	7.14706	6.66176	16.9	6.51879	5.95292	0.798663	1.62664	1.45355	1.81998
	F	14		25.9	11.227		26.2	9.39048		16.9	6.17647		14.4	5.38705
43	F	15	PYK2	32.7	14.2034	13.6125	31.6	11.8225	11.71	23.9	9.26471	9.50735	20.2	8.01268	8.26166	0.860236	1.41739	1.23167	1.43179
	F	16		30	13.0216		31.1	11.5974		25	9.75		21.3	8.51064
	G	1	Ref spots	232.4			235			224.1			224.6
	G	2		223.4			227			235.4			226.5
44	G	3	PRAS40	86.7	37.8392	39.787	67.2	27.8562	29.2073	51.6	21.4853	21.1324	63.4	27.569	28.995	0.734092	1.00732	1.38211	1.88275
	G	4		95.6	41.7348		73.2	30.5585		50	20.7794		69.7	30.421
	G	9	Blank	0.4	0.0656551	0.109425	6	0.292749	-0.900766	5.2	1.01471	-0.0661765	0.3	-0.995926	0.158443
	G	10		0.6	0.153195		0.7	-2.09428		0.3	-1.14706		5.4	1.31281
45	G	11	HSP60	10.5	4.48643	4.57397	10.1	2.13932	2.02672	2.5	-0.176471	0.330882	10	3.3952	3.89316	0.443099	0.520585	6.12521	13.8236
	G	12		10.9	4.66151		9.6	1.91413		4.8	0.838235		12.2	4.39113
	G	17	Blank	0			0			6.1			4.3
	G	18		0			14.7			0			0
			MEAN Blank	0.25			5.35			2.9			2.5
			MEAN Ref spots per membrane	228.717			227.383			229.567			223.4
		1	Blank= mean of 2 negative control spots
			Mean of Ref spots minus blank ->	228.467			222.033			226.667			220.9
		10	% ->	22.8467			22.2033			22.6667			22.09

## Sheet: Calculation 25%
			I/R (n=10)			I/R + RIPC (n=10)			Sham (n=5)			Sham + RIPC (n=5)				Regulations
			Absolute value		Mean	Absolute value		Mean	Absolute value		Mean	Absolute value		Mean		I/R + RIPC / I/R	I/R + RIPC / Sham + RIPC	I/R + RIPC / Sham	I/R /Sham
A	1	Ref spots	226.8			214.4			234.5			214.4
A	2		222.8			222.6			229.1			215.7
A	3	p38α	15	6.45608	6.04027	11.6	2.81489	1.98168	12.4	4.19118	3.83824	9.4	3.12359	2.33137		0.328079	0.850008	0.516301	1.57371
A	4		13.1	5.62445		7.9	1.14848		10.8	3.48529		5.9	1.53916
A	5	ERK1/2	11.5	4.92413	4.44266	8.1	1.23855	1.23855	10.8	3.48529	3.24265	7.1	2.08239	1.94658		0.278786	0.63627	0.381957	1.37007
A	6		9.3	3.96119		8.1	1.23855		9.7	3		6.5	1.81077
A	7	JNK 1/2/3	69.3	30.2232	30.2889	74.2	31.0089	32.0898	73.3	31.0588	32.2279	74.2	32.4581	31.5527		1.05946	1.01702	0.995713	0.939833
A	8		69.6	30.3545		79	33.1707		78.6	33.3971		70.2	30.6474
A	9	GSK-3α/β	41	17.8363	18.2521	44.4	17.5874	16.7317	39.5	16.1471	15.5074	28.1	11.589	11.7021		0.9167	1.4298	1.07895	1.177
A	10		42.9	18.6679		40.6	15.876		36.6	14.8676		28.6	11.8153
A	13	p53 S392	35.5	15.4289	15.8885	25.1	8.89506	9.32292	25.4	9.92647	9.15441	27.4	11.2721	10.2082		0.586771	0.913275	1.01841	1.73561
A	14		37.6	16.3481		27	9.75079		21.9	8.38235		22.7	9.14441
A	17	Ref spots	239.7			237.5			227.2			234.2
A	18		227.2			227.8			227.1			225
B	3	EGF R	13.4	5.75576	5.47126	8.2	1.28359	1.03588	11.8	3.92647	3.75	5.3	1.26754	1.08646		0.189331	0.953442	0.276235	1.459
B	4		12.1	5.18675		7.1	0.78817		11	3.57353		4.5	0.905387
B	5	MSK 1/2	33.7	14.6411	13.5687	27.3	9.8859	9.48056	36.5	14.8235	14.7794	23	9.28022	9.12177		0.698707	1.03933	0.641471	0.918082
B	6		28.8	12.4964		25.5	9.07521		36.3	14.7353		22.3	8.96333
B	7	AMPKα1	11.4	4.88036	5.44937	15.5	4.57139	4.63894	13	4.45588	5.09559	10.4	3.57628	3.59891		0.85128	1.28898	0.910384	1.06943
B	8		14	6.01838		15.8	4.7065		15.9	5.73529		10.5	3.62155
B	9	Akt 1/2/3 S473	13.7	5.88707	5.88707	16.4	4.97673	4.14352	12.8	4.36765	3.97059	9.2	3.03305	2.8746		0.703834	1.44142	1.04355	1.48267
B	10		13.7	5.88707		12.7	3.31031		11	3.57353		8.5	2.71616
B	11	Akt 1/2/3 T308	40.5	17.6174	17.4424	38.6	14.9752	14.4798	39.3	16.0588	15.7279	38.3	16.2064	15.3463		0.830151	0.943537	0.920642	1.10901
B	12		39.7	17.2673		36.4	13.9844		37.8	15.3971		34.5	14.4862
B	13	P53 S46	44.8	19.4996	19.8935	39.3	15.2905	15.6958	40.7	16.6765	16.2574	38.6	16.3422	15.3689		0.788994	1.02127	0.965461	1.22366
B	14		46.6	20.2874		41.1	16.1012		38.8	15.8382		34.3	14.3957
C	1	TOR	24.3	10.5267	10.3735	23.9	8.3546	7.81414	24.4	9.48529	9.22059	16.4	6.29244	5.70394		0.753279	1.36996	0.847467	1.12504
C	2		23.6	10.2203		21.5	7.27368		23.2	8.95588		13.8	5.11544
C	3	CREB	13.2	5.66822	5.44937	9.7	1.95917	1.55382	11.3	3.70588	3.57353	4.9	1.08646	1.31281		0.285138	1.18358	0.434814	1.52493
C	4		12.2	5.23052		7.9	1.14848		10.7	3.44118		5.9	1.53916
C	5	HSP27	8.7	3.69857	3.28275	7	0.743132	0.878247	10.7	3.44118	3.06618	5.1	1.177	0.928022		0.267533	0.946364	0.286431	1.07063
C	6		6.8	2.86694		7.6	1.01336		9	2.69118		4	0.67904
C	7	AMPKα2	35.1	15.2539	15.9761	41.6	16.3264	17.3623	41.9	17.2059	17.8235	28.7	11.8606	11.5437		1.08677	1.50405	0.97412	0.896347
C	8		38.4	16.6983		46.2	18.3981		44.7	18.4412		27.3	11.2268
C	9	β-Catenin	7.6	3.2171	3.52349	10.9	2.49962	1.98168	7.7	2.11765	2.00735	4	0.67904	0.475328		0.562421	4.16909	0.987213	1.75529
C	10		9	3.82988		8.6	1.46374		7.2	1.89706		3.1	0.271616
C	11	p70 S6 Kinase T389	19.7	8.51328	8.3382	23.2	8.03933	7.31872	26.8	10.5441	10.6765	23.6	9.55183	9.43866		0.877734	0.775398	0.6855	0.780988
C	12		18.9	8.16312		20	6.59811		27.4	10.8088		23.1	9.32549
C	13	p53 S15	13.2	5.66822	6.36854	15	4.34619	4.57139	13.2	4.54412	4.85294	10.2	3.48574	3.21412		0.717807	1.42228	0.941983	1.31231
C	14		16.4	7.06886		16	4.79658		14.6	5.16176		9	2.94251
C	15	c-Jun	31.1	13.5031	13.897	29.6	10.9218	9.97598	25.9	10.1471	10.3235	25.5	10.412	10.9325		0.717852	0.912503	0.966334	1.34615
C	16		32.9	14.2909		25.4	9.03018		26.7	10.5		27.8	11.4531
D	1	Src	26.5	11.4896	11.4678	25.9	9.25537	8.3546	20.8	7.89706	7.91912	11.7	4.16478	3.9158		0.72853	2.13356	1.05499	1.44811
D	2		26.4	11.4459		21.9	7.45384		20.9	7.94118		10.6	3.66682
D	3	Lyn	16	6.89378	6.98132	11.4	2.72482	2.52214	13.7	4.76471	4.72059	5.7	1.44862	1.56179		0.36127	1.6149	0.534286	1.47891
D	4		16.4	7.06886		10.5	2.31947		13.5	4.67647		6.2	1.67497
D	5	Lck	6.4	2.69186	2.31981	5	-0.157634	-0.202672	3.8	0.397059	0.286765	2.1	-0.181077	-0.113173		-0.0873658	1.79081	-0.706755	8.08961
D	6		4.7	1.94777		4.8	-0.247711		3.3	0.176471		2.4	-0.0452694
D	7	STAT2	43.4	18.8868	19.8497	49.9	20.0646	20.605	45.7	18.8824	19.2132	42.1	17.9267	17.655		1.03805	1.16709	1.07244	1.03313
D	8		47.8	20.8127		52.3	21.1455		47.2	19.5441		40.9	17.3834
D	9	STAT5a	11.2	4.79282	4.92413	11.5	2.76985	2.7023	9	2.69118	2.64706	7.3	2.17293	2.01449		0.548786	1.34143	1.02087	1.86023
D	10		11.8	5.05544		11.2	2.63474		8.8	2.60294		6.6	1.85604
D	11	p70 S6 Kinase T421/S424	31.4	13.6344	13.6781	32.8	12.363	11.7775	25.7	10.0588	9.97059	28.3	11.6795	11.091		0.861046	1.0619	1.18123	1.37185
D	12		31.6	13.7219		30.2	11.192		25.3	9.88235		25.7	10.5025
D	13	RSK1/2/3	29.2	12.6714	13.131	29.2	10.7416	10.5615	36.1	14.6471	14.5368	21.9	8.78225	9.09914		0.804315	1.16071	0.726536	0.903297
D	14		31.3	13.5906		28.4	10.3813		35.6	14.4265		23.3	9.41603
D	15	eNOS	28	12.1462	12.4307	22.1	7.54391	8.12941	30.9	12.3529	10.6985	20.5	8.14848	8.26166		0.653979	0.983993	0.759862	1.16191
D	16		29.3	12.7152		24.7	8.71491		23.4	9.04412		21	8.37483
E	1	Fyn	14.2	6.10592	6.10592	12.2	3.08512	3.04008	9.2	2.77941	2.88971	7.4	2.2182	2.03712		0.497891	1.49234	1.05204	2.11299
E	2		14.2	6.10592		12	2.99505		9.7	3		6.6	1.85604
E	3	Yes	19.2	8.29443	8.31631	15.7	4.66146	4.43627	16	5.77941	5.71324	7.9	2.44455	2.37664		0.533442	1.86661	0.77649	1.45562
E	4		19.3	8.3382		14.7	4.21108		15.7	5.64706		7.6	2.30874
E	5	Fgr	4.9	2.03531	2.03531	5.3	-0.0225191	-0.0675574	2.5	-0.176471	-0.110294	1.3	-0.543232	-0.543232		-0.0331927	0.124362	0.612521	-18.4535
E	6		4.9	2.03531		5.1	-0.112596		2.8	-0.0441176		1.3	-0.543232
E	7	STAT6	44.4	19.3245	19.3901	41.7	16.3714	17.4298	43.2	17.7794	18.0221	36	15.1652	15.2331		0.898901	1.1442	0.967138	1.07591
E	8		44.7	19.4558		46.4	18.4882		44.3	18.2647		36.3	15.301
E	9	STAT5b	27.1	11.7523	11.993	23.7	8.26452	8.8275	20.9	7.94118	8.20588	21.7	8.69172	8.51064		0.736055	1.03723	1.07575	1.46151
E	10		28.2	12.2337		26.2	9.39048		22.1	8.47059		20.9	8.32956
E	11	STAT3 Y705	33	14.3347	14.4222	35.3	13.489	13.579	39.8	16.2794	15.2206	36.1	15.2105	13.9203		0.941535	0.975483	0.89215	0.947548
E	12		33.4	14.5098		35.7	13.6691		35	14.1618		30.4	12.6301
E	13	p27 T198	14.8	6.36854	6.01838	11.7	2.85993	2.54466	6.4	1.54412	1.58824	3.8	0.588502	0.656406		0.422815	3.87666	1.6022	3.78935
E	14		13.2	5.66822		10.3	2.22939		6.6	1.63235		4.1	0.72431
E	15	PCL-γ1	28	12.1462	12.3432	25.4	9.03018	8.87254	22.6	8.69118	8.47059	15.4	5.83975	7.44681		0.718823	1.19146	1.04745	1.45718
E	16		28.9	12.5401		24.7	8.71491		21.6	8.25		22.5	9.05387
F	1	Hck	28	12.1462	11.6647	34	12.9035	12.0477	20.9	7.94118	7.65441	21.4	8.55591	8.23902		1.03284	1.46228	1.57396	1.52392
F	2		25.8	11.1833		30.2	11.192		19.6	7.36765		20	7.92214
F	3	Chk-2	25.6	11.0957	10.8331	18.6	5.96757	6.03513	15.5	5.55882	5.64706	16.6	6.38298	5.83975		0.557101	1.03346	1.06872	1.91836
F	4		24.4	10.5705		18.9	6.10269		15.9	5.73529		14.2	5.29651
F	5	FAK	52.1	22.6948	20.9659	50	20.1096	19.8394	32.3	12.9706	13.0809	28.2	11.6342	10.0951		0.94627	1.96525	1.51667	1.60279
F	6		44.2	19.2369		48.8	19.5691		32.8	13.1912		21.4	8.55591
F	7	PDGF Rβ	14.6	6.281	6.39043	14.2	3.98589	3.78322	9.5	2.91176	3.06618	7.5	2.26347	2.42191		0.592013	1.56208	1.23385	2.08417
F	8		15.1	6.49985		13.3	3.58054		10.2	3.22059		8.2	2.58035
F	9	STAT5a/b	37.4	16.2606	16.2606	39.4	15.3355	15.2004	25.7	10.0588	10.1691	27.1	11.1363	10.1856		0.934802	1.49234	1.49476	1.59902
F	10		37.4	16.2606		38.8	15.0653		26.2	10.2794		22.9	9.23495
F	11	STAT3 S727	36.9	16.0417	15.7135	34.7	13.2187	12.9935	39	15.9265	15.4412	39.3	16.6591	15.1426		0.826906	0.858079	0.841487	1.01763
F	12		35.4	15.3852		33.7	12.7684		36.8	14.9559		32.6	13.6261
F	13	WNK1	30	13.0216	12.1243	27.5	9.97598	9.68323	19.1	7.14706	6.66176	16.9	6.51879	5.95292		0.798663	1.62664	1.45355	1.81998
F	14		25.9	11.227		26.2	9.39048		16.9	6.17647		14.4	5.38705
F	15	PYK2	32.7	14.2034	13.6125	31.6	11.8225	11.71	23.9	9.26471	9.50735	20.2	8.01268	8.26166		0.860236	1.41739	1.23167	1.43179
F	16		30	13.0216		31.1	11.5974		25	9.75		21.3	8.51064
G	1	Ref spots	232.4			235			224.1			224.6
G	2		223.4			227			235.4			226.5
G	3	PRAS40	86.7	37.8392	39.787	67.2	27.8562	29.2073	51.6	21.4853	21.1324	63.4	27.569	28.995		0.734092	1.00732	1.38211	1.88275
G	4		95.6	41.7348		73.2	30.5585		50	20.7794		69.7	30.421
G	9	Blank	0.4			6			5.2			0.3
G	10		0.6			0.7			0.3			5.4
G	11	HSP60	10.5	4.48643	4.57397	10.1	2.13932	2.02672	2.5	-0.176471	0.330882	10	3.3952	3.89316		0.443099	0.520585	6.12521	13.8236
G	12		10.9	4.66151		9.6	1.91413		4.8	0.838235		12.2	4.39113
G	17	Blank	0			0			6.1			4.3
G	18		0			14.7			0			0
		MEAN blank	0.25			5.35			2.9			2.5
		MEAN Ref spots per membrane	228.717			227.383			229.567			223.4
		Mean of Ref spots minus blank	228.467			222.033			226.667			220.9
